# Supplementary material for: Adverse Effects on the Thyroid of Chinese Pregnant Women Exposed to Long-Term Iodine Excess: Optimal and Safe Tolerable Upper Intake Levels of Iodine
Source: Nutrients. 2023 Mar 28;15(7):1635. doi: 10.3390/nu15071635 (PMC10097226; doi:10.3390/nu15071635)
Supplement: Supplementary file 1 [file nutrients-15-01635-s001.zip]

Archive with 1 entries (1 files):
- nutrients-2250691-supplementary.pdf
